# Supplementary material for: The Role of Senescence in Experimental Periodontitis at the Causal Level: An in Vivo Study
Source: Cells. 2025 Feb 5;14(3):226. doi: 10.3390/cells14030226 (PMC11817363; doi:10.3390/cells14030226)
Supplement: Supplementary file 1 [file cells-14-00226-s001.zip]

Archive with 1 entries (1 files):
- cells-3412571-supplementary.pdf
